# Supplementary material for: Diversity amongst human cortical pyramidal neurons revealed via their sag currents and frequency preferences
Source: Nat Commun. 2021 May 3;12:2497. doi: 10.1038/s41467-021-22741-9 (PMC8093195; doi:10.1038/s41467-021-22741-9)
Supplement: Supplementary file 4 — Source Data [file 41467_2021_22741_MOESM4_ESM.xlsx]

## Sheet: Table 1
Age (Years)	Sex	Years of seizure history	Diagnosis	Antiepileptic drugs	Resection location		Table 1
39	F	11	Tumor	LSC, LRZ, LEV	Right-ATL
58	F	8	Tumor	CBZ	Left-FL
57	M	45	Epilepsy	LSC, CZP, CBZ	Right-ATL
27	M	11	Epilepsy	LSC, LRZ, CLB	Right-ATL
24	M	8	Epilepsy	LEV, LTG	Right-ATL
25	M	12	Epilepsy	CBZ, LSC	Right-ATL
33	F	4	Epilepsy	LEV	Left-FL
33	M	14	Epilepsy	PHN, LEV	Right-FL
22	M	6	Epilepsy	PHN, CBZ, LTG	Left-ATL
21	M	2	Epilepsy	DR, CLB, MJ	Left Parietal lobe
22	M	12	Epilepsy	PHN, LRZ	Right-ATL
23	F	23	Epilepsy	CBZ, LEV, LSC	Right-FL
53	F	43	Epilepsy	CBZ, LSC, LEV	Left-ATL
37	F	2	Tumor	GPN, LSC, LEV, CLB, LRZ	Right-FL
47	F	4	Epilepsy	CBZ, CLB	Left-ATL
52	M	13	Epilepsy	CBZ, CLB	Left-ATL
50	F	26	Epilepsy	PHN, LTG	Right-ATL
36	F	34	Epilepsy	LSC, CBZ	Left-ATL
40	M	29	Epilepsy	LEV	Right-ATL
25	F	10	Epilepsy	CBZ, LSC, LEV	Right-ATL
52	M	27	Epilepsy	LSC, LRZ	Left-ATL
21	M	11	Epilepsy	LTG, CBZ	Left-ATL
63	M	0.1	Tumor	PHN	Right-Parietal lobe
42	M	22	Epilepsy	CBZ	Right-FL
25	F	22	Epilepsy	LSC, CLB, LTG	Right-FL
24	F	3	Tumor	LEV	Left-ATL
53	M	9	Epilepsy	LEV	Left-ATL
45	F	20	Epilepsy	LTG	Right-ATL
26	F	25	Epilepsy	CBZ, CLB, LTG	Right-ATL
35	F	14	Epilepsy	LRZ, DR, PHN	Left-ATL
24	M	6	Epilepsy	LSC, LRZ, MJ	Right-ATL
53	F	51	Epilepsy	LSC, CLB	Left-ATL
44	F	3	Epilepsy	LTG	Left-ATL
25	M	14	Epilepsy	CBZ	Right-ATL
19	F	15	Epilepsy	PB, CLB, GPN, RFM	Right-ATL
30	M	12	Epilepsy	PHN	Left-ATL
26	M	5	Epilepsy	CBZ, DR	Right-ATL
28	M	13	Epilepsy	CLB, MJ	Left-ATL
52	F	6	Epilepsy	LTG, LEF	Left-ATL
26	F	9	Epilepsy	ESL, TMP, CLB	Right-ATL
59	F	39	Epilepsy	CLB, LSC	Right-ATL
37	M	5	Epilepsy	CLB, LSC	Right-ATL
55	M	27	Epilepsy	CLB, ESL, LTG	Left-ATL
42	F	3	Epilepsy	CBZ, GPN	Right-ATL
57	F	56	Epilepsy	CLB, LTG, PRM, CBD oil	Left-ATL
24	M	4	Epilepsy	LEV, LTG	Left ATL
33	M	6	Epilepsy	LSC, PGBPHN	Right-ATL
39	M	12	Epilepsy	CLB, LTG, MJ	Left-ATL
36	F	16	Epilepsy	LSC, PGB, PHN	Right-ATL

## Sheet: Figure 1b
Figure 1b		Layer 2&3	Layer 3C	Layer 5
Parameter RMP		-63.385	-63.7	-54.9377
		-74.8138	-62.9	-59.1583
		-73.9899	-66.5	-59.0698
		-73.3643	-65.8	-64.4287
		-72.7692	-67.1	-57
		-77.301	-75.9	-63.7146
		-69.0002	-64.2	-56.4636
		-74.1119	-64.3	-60
		-75.1953	-64.5	-59.3201
		-72.7234	-60.2	-62.3596
		-66.9251	-66.9	-59.2
		-68.0389	-66.7	-70.1416
		-76.4618	-65.2	-58.4
		-75.1343	-60.2	-59.4
		-76.3245	-69.9	-65
		-75.6989		-62
		-68.1		-62.6221
		-67.3828		-67.8
		-71.9299		-65
		-73.8983		-72.2839
		-73.5		-74.0356
		-73.2239		-74.0204
		-69.7266		-72.2199
		-69.7998		-69.7632
		-71.167		-68.7256
		-79.4006		-66.7236
		-64.5203		-76.5
		-62.4		-75.1038
		-61.9		-77.9572
		-57.5		-72.7844
		-63.4		-78.1403
		-60.4		-72.9828
		-66		-77.5757
		-66		-65.4755
		-60.3		-73.3032
		-66.8		-75.1801
		-60.8		-68.3899
		-62.1		-64.3616
		-65.5		-69.5801
		-61		-74.1425
		-66.2		-75
		-66.3		-78.2928
		-64.8		-74.1272
		-65.7		-80
		-68.7		-74.8596
		-66.7		-77.9053
		-60.3		-67.4927
		-67.7		-71.936
		-67.2		-76.6541
		-73.2		-80
		-66		-76
		-65.9		-54.1
		-64		-58.4
		-65.8		-57.8
		-61		-56
				-60.1
				-63.1
				-59.4
				-61.4
				-64.1
				-60.3
				-61.9
				-61.3
				-63.7
				-58.9
				-62.1
				-57.196
				-63.2
				-60.5
				-59.9
				-69.7
				-62.5
				-59.2
				-68
				-57.5
				-58.3
				-60.2
				-64.4
				-58.5
				-59.2
				-59.2
				-65.4
				-60.6
				-62
				-64.1
				-64.2
				-66
				-62.3
				-62.7
				-65.8
				-63.7
				-62.9
				-65.8
				-66.1
				-61.6
				-66
				-65.2
				-65.4
				-65
				-74.2
				-60.7
				-65
				-55
				-68
				-68

## Sheet: Figure 1c
Figure 1c			Layer 2&3	Layer 3C	Layer 5
Parameter input resistance			97.2784	93.1959	96.9849
			57.2495	75.9707	156.708
			90.2085	109.579	115.124
			50.6882	124.162	89.8193
			40.8136	70.7176	128.284
			38.334	83.1524	92.5781
			123.189	52.063	92.7368
			94.7643	51.6968	81.2134
			83.9379	84.5337	108.386
			109.536	64.1479	126.233
			45.5075	68.9697	98.8403
			98.8261	62.9883	122.4
			47.3168	108.276	78.3936
			46.6992	77.3315	88.6108
			132.163	65.0024	155.042
			60.6791		141.833
			56.2177		194.916
			57.8381		124.878
			53.0497		55.0415
			61.2531		79.7363
			46.5814		118.335
			84.6209		127.04
			114.778		193.147
			146.72		112.501
			140.587		179.138
			53.368		150.144
			123.278		7.32422
			37.6587		83.1895
			57.1289		105.198
			79.8828		96.5954
			53.186		136.007
			53.125		56.7554
			48.5107		56.9153
			52.0874		172.163
			72.5464		116.904
			53.7476		102.757
			117.236		114.347
			79.5044		79.8907
			24.7192		110.626
			36.438		83.9742
			73.3643		80.6732
			82.8613		99.342
			111.536		174.546
			52.3926		80.1915
			220.51		167.233
			97.0126		132.464
			90.6397		155.061
			116.731		62.6017
			158.394		196.536
			110.411		65.7872
			68.504		50.354
			115.61		48.645
			122.273		46.4783
			131.148		34.2651
			94.1291		105.212
					37.3047
					28.2227
					55.7861
					18.5547
					22.2168
					23.7305
					83.667
					78.9185
					67.7612
					63.3545
					52.5757
					30.7251
					81.4575
					55.6885
					95.4224
					117.749
					114.478
					84.0332
					126.624
					61.6211
					50.1099
					54.2724
					96.4722
					76.4526
					71.7651
					66.6748
					101.355
					140.51
					57.9149
					99.1975
					51.0194
					55.7147
					151.736
					50.5736
					54.0153
					137.307
					96.8727
					107.1
					116.918
					98.8246
					73.6694
					70.9839
					84.6558
					133.057
					108.796
					68.7256
					156.616
					79.5288
					60.73

## Sheet: Figure 1d
Figure 1d				Layer 2&3	Layer 3C	Layer 5
Parameter membrane time constant				18.5891	29.2281	22.8717
				10.3887	19.9398	11.5699
				9.80922	12.4955	20.5806
				17.97	11.0803	14.6472
				9.03653	10.6442	21.9518
				12.2921	12.5154	38.5305
				5.42994	12.313	32.0821
				13.527	8.61551	22.6113
				7.43341	20.3829	35.448
				7.50215	22.0715	29.6305
				4.91945	23.9165	26.9411
				13.4597	18.1347	20.9018
				10.5274	17.8953	19.5478
				6.50969	16.7958	23.6397
				7.79481	19.8393	25.2504
				7.00622		28.9289
				7.71247		28.8404
				12.8166		26.9922
				12.0697		16.7719
				8.64095		5.71357
				11.6871		11.594
				6.25261		15.9242
				6.24556		15.4444
				12.9733		15.2
				16.7642		15.2296
				14.5266		19.9269
				9.83067		20.87
				38.2021		12.1383
				13.737		13.9266
				12.8067		17.6661
				14.2734		9.76021
				10.8774		15.7889
				16.2956		15.9481
				10.4582		16.8893
				15.8956		14.565
				13.9506		12.8407
				9.07771		21.973
				10.0562		15.7315
				11.0308		16.4536
				8.81931		20.4462
				12.7834		7.68952
				31.8877		9.92839
				37.84		17.1996
				10.4636		12.6522
				18.7305		16.9042
				14.3036		10.6845
				11.7208		9.63628
				15.0477		11.4477
				11.2321		12.8905
				10.6941		10.0295
				15.7987		8.31894
				14.0422		13.9474
				28.5551		49.0656
				25.0879		32.1
				23.4166		45.8
				20.701		42.8
						38
						20.5124
						53.3
						38.146
						22.7043
						21.2776
						21.8369
						21.6789
						10.2051
						12.3607
						8.00837
						10.2061
						13.9024
						26.7017
						17.1955
						26.9568
						23.1071
						20.3985
						10.0875
						10.6298
						12.4853
						16.2723
						16.3016
						19.2863
						7.51186
						18.9781
						17.5101
						14.5198
						13.2745
						36.23
						15.6165
						19.9345
						21.3669
						11.9894
						16.6947
						17.157
						18.1699
						17.1517
						16.9994
						14.4583
						18.2358
						9.22682
						15.9908
						25.1096
						27.5862
						15.4061
						17.7276
						16.2575
						11.4807

## Sheet: Figure 2b
Figure 2b			Layer 2&3	Layer 3C	Layer 5
Parameter sag voltage +ZD	sag voltage		3.64862	2.76635	3.05462
			1.31977	2.82278	6.22087
			3.32802	3.1412	6.17089
			0.64	2.12704	3.23015
			0.539842	2.45861	5.74027
			1.39556	1.48331	3.07434
			2.39549	1.29259	3.93619
			2.1745	1.15101	2.83735
			0.928638	3.25076	8.88627
			2.16334	1.94003	4.4384
			1.50898	2.17011	4.5289
			1.92009	2.49615	3.21562
			1.05372	3.25276	4.19166
			0.471744	2.47208	4.77003
			0.878172	2.09526	2.01607
			0.248508		1.42899
			0.732726		0.627949
			1.59361		0.615671
			2.60017		1.15719
			1.06621		1.4105
			0.312519		2.77937
			1.80414		6.08683
			0.338256		3.41189
			1.4697		2.42821
			1.44822		5.64715
			0.108047		0.563292
			0.365339		0.69
			0.74603		2.15186
			2.02459		2.15794
			2.57433		2.29336
			2.38829		2.79743
			2.31823		1.24865
			2.07897		1.56234
			2.17785		1.3022
			1.94314		4.47585
			3.65019		1.77594
			0.594799		1.9604
			3.46046		4.59425
			0.633884		1.82482
			1.0995		3.17482
			1.55599		0.76132
			2.72398		0.211217
			0.653649		1.08383
			3.27674		0.914745
			1.8427		1.36926
			0.823115		2.30204
			1.86257		5.05473
			3.14762		2.14284
			2.58817		0.688191
			3.22062		0.659895
			0.641011		0.484533
			1.86173		1.52004
			5.95522		3.63516
			0.948045		2.47918
			1.80171		6.83097
			2.16499		1.80122
					3.21591
					1.75042
					2.51313
					1.76992
					1.40716
					4.25938
					4.82479
					7.53142
					4.48996
					3.02789
					2.2678
					2.56839
					1.73467
					3.02075
					4.85071
					9.36606
					7.24742
					5.05199
					3.42255
					1.92158
					3.63418
					2.59577
					4.89554
					5.60695
					4.62953
					5.68713
					3.23178
					2.39573
					1.03364
					6.8
					3.17713
					2.2391
					4.77797
					2.24406
					3.25159
					4.19759
					4.09517
					2.85967
					4.66409
					1.35691
					2.27504
					0.664341
					2.96618
					2.44476
					2.73407
					3.62707
					3.62072
					3.78381
					3.986

## Sheet: Figure 2c
Figure 2c			Layer 2&3	Layer 3C	Layer 5
Parameter Rebound depolarization			2.7	3.2	3.3
			0.72	1.7	11.2
			1.24	0.87	6.5
			1.7	1.68	3
			4.4	1.34	5.7
			0.35	4.73	8.4
			2	3.69	4.9
			7.8	3.94	9.8
			1.94	3.72	2.7
			2.8	7.3	8.3
			3.2	4	1.8
			2.6	3.17	2.9
			3.3	1.1	2.7
			2.8	0.08	5.2
			3.5	2.5	5.6
			2.2		3.4
			0.3		4.8
			1.7		1.9
			0.06		2.9
			0.9		2
			2.7		5.5
			2.04		6.2
			1.2		14.8
			2.7		4.3
			1.18		6.7
					2.6
			2.2		0.3
			2		1.3
			5.1		4.3
			0.5		9.6
			2.3		2
			0.08		1.3
			1.82		8.6
			1.3		3.9
			5.9		2.5
			0.7		2.9
			2.5		7.7
			1.7		2
			2.2		3.5
			2		3.8
			0.4		4.5
			0.3		3.3
			0.2		8
			0.3		7.4
			1.1		9
			2.4		6.1
			1		5.1
			0.1		8.3
			0.09		6.6
			2		1.6
			4.6		-0.2
			-1		0.7
			-0.3		0.3
			0.3		-0.3
			2.1		6.7
			1.24		6.1
					5.2
					3.1
					2.2
					3.6
					3
					5.6
					6.9
					3.7
					8
					2.3
					0.9
					3.5
					4.5
					1.7
					5.3
					5.6
					4
					4.2
					2.1
					5.4
					13.5
					5.1
					2
					0
					2.4
					1.9
					3.2
					5
					1.4
					1.6
					5.4
					6.8
					0.7
					3.8
					4.1
					9.8
					4.1
					1
					0.2
					3
					4.4
					5.6
					11.8
					2.5
					0.1
					0.07
					0.35
					2.9
					0.05
					0.2

## Sheet: Figure 2e
Figure 2e			Layer 2&3	ZD	Layer 5	ZD	Layer 3C	ZD
Parameter sag voltage +ZD			1.44511	0.719755	4.67203	1.74484	4.27	1.95
			2.55715	0.565491	1.13586	0.92	2.72	1.5
			1.63564	0.238196	1.09574	-0.00565	1.37	0
			1.12853	0.382397	2.23222	1.91465	1.25	0.21
			1.77417	0.606946	1.69277	0.991688
			3.13627	0.657896	0.674251	0.511089
			1.91325	-0.04246	3.41523	-0.01858
			0.488739	-0.07843	1.24538	0.023142
			0.691769	-0.35492	4.52834	1.59476
			0.173123	0.0815478	9.99463	1.53236
			-0.132334	-0.0664805
			1.83218	0.141514
			0.805011	0.226497

## Sheet: Figure 2f
Figure 2f			Layer 2&3	ZD	Layer 5	ZD	Layer 3C	ZD
Parameter Rebound depolarization+ZD			2.3	-0.3	2.15	-2.5	6.5	3.3
			1.6	-4	0.5	-1.3	2.53	0.5
			1.7	-0.6	0.24	-5.5	1.71	0
			1.1	-0.2	0.58	-0.3	1.4	0
			1.9	0.3	1.3	-1
			3.6	-1.1	3.9	-0.9
			1.2	0.09	3	-3.9
			1.2	-1.9	0.2	-0.3
			0.1	-4.1	6.2	1.1
			-0.3	0.9	3.6	2.6
			-0.3	-0.04
			2.2	0.6
			0.6	-1.1

## Sheet: Figure 3f
Figure 3f			L2&3	L3c	L5
Parameter Half-Width			1.5	3	1.3
			1	3.2	1.4
			1.2	2.5	1.2
			1.1	2.4	1.1
			1.1	2.3	1
			1.1	2.8	1.7
			1.3	1.2	1.2
			1.3	1.1	1.6
			0.9	2.95	1.7
			1.1	2.05	1.3
			1	2.45	1.4
			1.7	2.25	1.4
			1.1	1.9	1.2
			1.3	2.05	1.2
			1.6	2.5	1.4
			1.2		1.4
			1.1		1.6
			1.3		1.5
			1.2		1.3
			1.3		1.1
			0.8		1.36
			1.3		1
			1		1.6
			1.5		1.92
			1.6		1.4
			1.1		1.5
			1.9		1.56
			2.5		0.92
			1.9		1.12
			2.32		1.2
			1.76		1.16
			2		1.3
			1.8		1.2
			1.9		1.3
			2.34009		1.4
			2.10008		1.4
			2.76011		1.8
			2.22009		1.7
			2.16009		1.4
			2.04008		1.2
			2.28009		1.48
			3.12012		1.3
			1.68007		1.4
			1.56006		0.92
			3		1.6
			2.5		1.2
			2.3		0.8
			3.4		1.1
			1.9		1.2
			2.8		1
			2.5		1.1
			2.2		1.45
			2.49911		3
			2.85612		3.1
			2.49911		3.1
					2.7
					3.15
					1.45
					2.7
					3.15
					3
					2.8
					3
					1.73416
					2.04019
					1.53014
					1.73416
					1.73416
					2.04019
					2.34622
					2.6
					2.1
					1.9
					3.5
					1.3
					1.4
					1.2
					3
					2.3
					2
					2.2
					1.50006
					2.7
					2.2
					1.8
					2.4
					2.5
					2.9
					1.8
					2
					3
					2.5
					2.5
					2.3
					3.26414
					1.6
					1.55
					4.15
					2.9
					2.45
					1
					1.45
					1.1
					1.1

## Sheet: Figure 3h
Figure 3h			L2&3	L3c	L5
Parameter Rheobase			75	150	50
			175	151	50
			125	150	50
				101	150
			250	200	50
			275	150	100
			50	350	50
			75	200	100
			175	100	100
			125	150	50
			50	100	100
			250	150	100
			150	50	100
			300	150	100
			300	150	50
			150		50
			250		50
			200		100
			200		150
			275		150
			250		100
			275		75
			200		25
			25		50
			50		25
			50		50
			250		25
			25		125
			300		100
			200		100
			100		50
			200		175
			150		275
			300		25
			150		75
			100		75
			250		125
			100		125
			150		50
			300		150
			200		200
			100		125
			100		25
			100		150
			200		75
			50		75
			200		50
			150		225
			100		25
			50		200
			100		275
			200		250
			100		300
			129		350
			131		50
			130		100
					200
					100
					300
					500
					300
					100
					100
					100
					50
					50
					300
					100
					100
					50
					50
					50
					50
					50
					150
					150
					200
					100
					100
					100
					250
					50
					51
					150
					50
					200
					201
					50
					300
					150
					51
					100
					150
					100
					192
					150
					250
					50
					100
					70
					150
					100
					150
					200

[truncated: 11 more sheets: Figure 3i, Figure 4c, Figure 4d, Supplementary Figure 1a, Supplementary Figure 1b, Supplementary Figure 2a, Supplementary Figure 2b, Supplementary Figure 4a, Supplementary Figure 7d, Supplementary Figure 7e, Supplementary Figure 7h]
